# Supplementary material for: Identification of a Novel Lipidomic Biomarker for Hepatocyte Carcinoma Diagnosis: Advanced Boosting Machine Learning Techniques Integrated with Explainable Artificial Intelligence
Source: Metabolites. 2025 Nov 1;15(11):716. doi: 10.3390/metabo15110716 (PMC12654175; doi:10.3390/metabo15110716)
Supplement: Supplementary file 1 [file metabolites-15-00716-s001.zip]

Archive with 1 entries (1 files):
- metabolites-3937353-supplementary.pdf
